# Supplementary material for: ﻿Pleomorphic Dematiomelanommayunnanense gen. et sp. nov. (Ascomycota, Melanommataceae) from grassland vegetation in Yunnan, China
Source: MycoKeys. 2023 Jul 25;98:273–97. doi: 10.3897/mycokeys.98.107093 (PMC10394607; doi:10.3897/mycokeys.98.107093)
Supplement: XML Treatment for Dematiomelanomma [file mycokeys.98.107093-treatment1.xml]

<!DOCTYPE tp:taxon-treatment
  PUBLIC "-//TaxonX//DTD Taxonomic Treatment Publishing DTD v0 20100105//EN" "tax-treatment-NSO.dtd">
<tp:taxon-treatment xmlns:tp="http://www.plazi.org/taxpub"><tp:treatment-meta><kwd-group><label>Taxon classification</label><kwd>
                <named-content content-type="kingdom">Fungi</named-content>
              </kwd><kwd>
                <named-content content-type="order">Pleosporales</named-content>
              </kwd><kwd>
                <named-content content-type="family">Melanommataceae</named-content>
              </kwd></kwd-group><mixed-citation publication-type="journal"><person-group><name><surname>Gao</surname><given-names>Ying</given-names></name><name><surname>Zhong</surname><given-names>Tingfang</given-names></name><name><surname>Bhat</surname><given-names>Jayarama D.</given-names></name><name><surname>Gomes de Farias</surname><given-names>Antonio Roberto</given-names></name><name><surname>Dawoud</surname><given-names>Turki M.</given-names></name><name><surname>Hyde</surname><given-names>Kevin D.</given-names></name><name><surname>Xiong</surname><given-names>Weiqiang</given-names></name><name><surname>Li</surname><given-names>Yunju</given-names></name><name><surname>Gui</surname><given-names>Heng</given-names></name><name><surname>Yang</surname><given-names>Xuefei</given-names></name><name><surname>Wu</surname><given-names>Shixi</given-names></name><name><surname>Wanasinghe</surname><given-names>Dhanushka N.</given-names></name></person-group><article-title>﻿Pleomorphic <italic><tp:taxon-name><tp:taxon-name-part taxon-name-part-type="genus" reg="Dematiomelanomma">Dematiomelanomma</tp:taxon-name-part><tp:taxon-name-part taxon-name-part-type="species" reg="yunnanense">yunnanense</tp:taxon-name-part></tp:taxon-name></italic> gen. et sp. nov. (<tp:taxon-name><tp:taxon-name-part taxon-name-part-type="phylum">Ascomycota</tp:taxon-name-part></tp:taxon-name>, <tp:taxon-name><tp:taxon-name-part taxon-name-part-type="family">Melanommataceae</tp:taxon-name-part></tp:taxon-name>) from grassland vegetation in Yunnan, China</article-title><source>MycoKeys</source><day>25</day><month>07</month><year>2023</year><volume>98</volume><fpage>273</fpage><lpage>297</lpage><pub-id pub-id-type="doi">10.3897/mycokeys.98.107093</pub-id></mixed-citation></tp:treatment-meta><tp:nomenclature><label>﻿</label><tp:taxon-name>
              <object-id xmlns:xlink="http://www.w3.org/1999/xlink" content-type="arpha" xlink:type="simple">72439201-AAA6-56EA-9947-413C9D01145E</object-id>
              <tp:taxon-name-part taxon-name-part-type="genus" reg="Dematiomelanomma">Dematiomelanomma</tp:taxon-name-part>
              <object-id xmlns:xlink="http://www.w3.org/1999/xlink" content-type="mycobank" xlink:type="simple"> 848034</object-id>
              <object-id xmlns:xlink="http://www.w3.org/1999/xlink" xlink:type="simple">Facesoffungi Number: FoF14046</object-id>
            </tp:taxon-name><tp:taxon-authority>Wanas., Y. Gao, H. Gui &amp; K.D. Hyde</tp:taxon-authority><tp:taxon-status xmlns:xlink="http://www.w3.org/1999/xlink" xlink:type="simple">gen. nov.</tp:taxon-status></tp:nomenclature><tp:treatment-sec sec-type="etymology" id="SECID0EINBI"><title>Etymology.</title><p>The generic epithet comes from combining the words <italic><tp:taxon-name><tp:taxon-name-part taxon-name-part-type="genus" reg="Dematio">Dematio</tp:taxon-name-part></tp:taxon-name></italic> and <italic><tp:taxon-name><tp:taxon-name-part taxon-name-part-type="genus" reg="Melanomma">Melanomma</tp:taxon-name-part></tp:taxon-name></italic>, meaning brown spores in <tp:taxon-name><tp:taxon-name-part taxon-name-part-type="family">Melanommataceae</tp:taxon-name-part></tp:taxon-name>.</p></tp:treatment-sec><tp:treatment-sec sec-type="description" id="SECID0EBOBI"><title>Description.</title><p>Saprobic on dead woody stalks. <bold><italic>Sexual morph</italic></bold>: Ascomata solitary or gregarious, superficial, black, globose to subglobose, ostiolate. Ostiole central, papillate or apapillate, filled with hyaline cells. Peridium multi-layered, comprising cells of textura angularis. Hamathecium comprising of hyaline, filamentous, branched or unbranched, septate pseudoparaphyses. Asci eight-spored, bitunicate, fissitunicate, cylindrical to cylindric-clavate, with a pedicel, rounded and thick-walled at apex, with an ocular chamber. Ascospores uniseriate, sometimes overlapping, muriform, ellipsoidal to fusiform, narrowly rounded at ends, initially hyaline, becoming brown at maturity, with transverse septum appearing first, later becoming vertically septate, smooth-walled, with a mucilaginous sheath. <bold><italic>Asexual morph</italic></bold>: Synanamorphic. Conidiomata pycnidial, solitary or gregarious, mostly superficial, obpyriform, dark brown to black, ostiolate. Ostiole single, circular, centrally papillate with periphyses. Conidiomatal wall multi-layered, thick-walled, dark brown, composed of cells of textura angularis, inner layer with hyaline cells. Macroconidiogenous cells enteroblastic, annellidic, integrated, indeterminate, doliiform, smooth-walled, hyaline, arising from the innermost layer of pycnidial wall. Macroconidia medium brown to dark brown, ellipsoidal to fusiform, phragmosporous to muriform, curved to straight. Microconidiogenous cells present or absent in cultures; when present, hyaline, integrated, enteroblastic, percurrently annellidic, ampulliform to subcylindrical. Microconidia present or absent; when present, hyaline, round to oblong or ellipsoidal, with small guttules.</p></tp:treatment-sec><tp:treatment-sec sec-type="type species" id="SECID0ENOBI"><title>Type species.</title><p><italic><tp:taxon-name><tp:taxon-name-part taxon-name-part-type="genus" reg="Dematiomelanomma">Dematiomelanomma</tp:taxon-name-part><tp:taxon-name-part taxon-name-part-type="species" reg="yunnanense">yunnanense</tp:taxon-name-part></tp:taxon-name></italic> Y. Gao, Wanas., H. Gui &amp; K.D. Hyde.</p></tp:treatment-sec></tp:taxon-treatment>
