# Supplementary material for: ﻿Pleomorphic Dematiomelanommayunnanense gen. et sp. nov. (Ascomycota, Melanommataceae) from grassland vegetation in Yunnan, China
Source: MycoKeys. 2023 Jul 25;98:273–97. doi: 10.3897/mycokeys.98.107093 (PMC10394607; doi:10.3897/mycokeys.98.107093)
Supplement: XML Treatment for Dematiomelanomma yunnanense [file mycokeys.98.107093-treatment2.xml]

<!DOCTYPE tp:taxon-treatment
  PUBLIC "-//TaxonX//DTD Taxonomic Treatment Publishing DTD v0 20100105//EN" "tax-treatment-NSO.dtd">
<tp:taxon-treatment xmlns:tp="http://www.plazi.org/taxpub"><tp:treatment-meta><kwd-group><label>Taxon classification</label><kwd>
                <named-content content-type="kingdom">Fungi</named-content>
              </kwd><kwd>
                <named-content content-type="order">Pleosporales</named-content>
              </kwd><kwd>
                <named-content content-type="family">Melanommataceae</named-content>
              </kwd></kwd-group><mixed-citation publication-type="journal"><person-group><name><surname>Gao</surname><given-names>Ying</given-names></name><name><surname>Zhong</surname><given-names>Tingfang</given-names></name><name><surname>Bhat</surname><given-names>Jayarama D.</given-names></name><name><surname>Gomes de Farias</surname><given-names>Antonio Roberto</given-names></name><name><surname>Dawoud</surname><given-names>Turki M.</given-names></name><name><surname>Hyde</surname><given-names>Kevin D.</given-names></name><name><surname>Xiong</surname><given-names>Weiqiang</given-names></name><name><surname>Li</surname><given-names>Yunju</given-names></name><name><surname>Gui</surname><given-names>Heng</given-names></name><name><surname>Yang</surname><given-names>Xuefei</given-names></name><name><surname>Wu</surname><given-names>Shixi</given-names></name><name><surname>Wanasinghe</surname><given-names>Dhanushka N.</given-names></name></person-group><article-title>﻿Pleomorphic <italic><tp:taxon-name><tp:taxon-name-part taxon-name-part-type="genus" reg="Dematiomelanomma">Dematiomelanomma</tp:taxon-name-part><tp:taxon-name-part taxon-name-part-type="species" reg="yunnanense">yunnanense</tp:taxon-name-part></tp:taxon-name></italic> gen. et sp. nov. (<tp:taxon-name><tp:taxon-name-part taxon-name-part-type="phylum">Ascomycota</tp:taxon-name-part></tp:taxon-name>, <tp:taxon-name><tp:taxon-name-part taxon-name-part-type="family">Melanommataceae</tp:taxon-name-part></tp:taxon-name>) from grassland vegetation in Yunnan, China</article-title><source>MycoKeys</source><day>25</day><month>07</month><year>2023</year><volume>98</volume><fpage>273</fpage><lpage>297</lpage><pub-id pub-id-type="doi">10.3897/mycokeys.98.107093</pub-id></mixed-citation></tp:treatment-meta><tp:nomenclature><label>﻿</label><tp:taxon-name>
              <object-id xmlns:xlink="http://www.w3.org/1999/xlink" content-type="arpha" xlink:type="simple">97A543CA-EC48-5708-8A81-263B1AACDF84</object-id>
              <tp:taxon-name-part taxon-name-part-type="genus" reg="Dematiomelanomma">Dematiomelanomma</tp:taxon-name-part>
              <tp:taxon-name-part taxon-name-part-type="species" reg="yunnanense">yunnanense</tp:taxon-name-part>
              <object-id xmlns:xlink="http://www.w3.org/1999/xlink" content-type="mycobank" xlink:type="simple"> 848038</object-id>
              <object-id xmlns:xlink="http://www.w3.org/1999/xlink" xlink:type="simple">Facesoffungi Number: FoF14016</object-id>
            </tp:taxon-name><tp:taxon-authority>Y. Gao, Wanas., H. Gui &amp; K.D. Hyde</tp:taxon-authority><tp:taxon-status xmlns:xlink="http://www.w3.org/1999/xlink" xlink:type="simple">sp. nov.</tp:taxon-status><xref ref-type="fig" rid="F2">Figs 2</xref><xref ref-type="fig" rid="F3">, 3</xref></tp:nomenclature><tp:treatment-sec sec-type="etymology" id="SECID0ETQBI"><title>Etymology.</title><p>The specific epithet “yunnanense” refers to Yunnan Province, where the holotype was collected.</p></tp:treatment-sec><tp:treatment-sec sec-type="Holotype" id="SECID0EYQBI"><title>Holotype.</title><p><named-content xmlns:xlink="http://www.w3.org/1999/xlink" content-type="dwc:institutional_code" xlink:title="Kunming Institute of Botany Academia Sinica" xlink:href="http://grbio.org/institution/cryptogamic-herbarium-kunming-institute-botany" xlink:type="simple">HKAS</named-content> 124666.</p></tp:treatment-sec><tp:treatment-sec sec-type="description" id="SECID0ECRBI"><title>Description.</title><p>Saprobic on decaying stalk of <italic><tp:taxon-name><tp:taxon-name-part taxon-name-part-type="genus" reg="Rubus">Rubus</tp:taxon-name-part><tp:taxon-name-part taxon-name-part-type="species" reg="parvifolius">parvifolius</tp:taxon-name-part></tp:taxon-name></italic> and <italic><tp:taxon-name><tp:taxon-name-part taxon-name-part-type="genus" reg="Hypericum">Hypericum</tp:taxon-name-part><tp:taxon-name-part taxon-name-part-type="species" reg="monogynum">monogynum</tp:taxon-name-part></tp:taxon-name></italic>. <bold><italic>Sexual morph</italic></bold>: Ascomata 360–440 μm high × 425–500 μm diam. (x̄ = 396 × 460 μm, n = 10), mostly gregarious, black, globose to subglobose, superficial, ostiolate. Ostiole central, minute papillate, filled with hyaline cells. Peridium 30–60 μm thick (x̄ = 47 μm, n = 30), irregularly multi-layered, comprising brown to black cells of textura angularis, with inner layer composed of flattened, hyaline cells of textura angularis. Hamathecium composed of 1–2.5 μm (x̄ = 1.7 μm, n = 30) wide, septate, hyaline, branched pseudoparaphyses. Asci (165–)180–223(–232) × (18–)19–25(–26) μm (x̄ = 200 × 22 μm, n = 20, SD = 22 × 3.3), eight-spored, bitunicate, fissitunicate, cylindrical, pedicellate, apically rounded, thick-walled at apex, with a minute ocular chamber. Ascospores (27–)29–33(–34) × (9–)10.2–12.6(–14.5) μm (x̄ = 30.8 × 11.4 μm, n = 30, SD = 2 × 1.2), muriform, with 3–7 transverse septa, and 1–3 vertical septa, with transverse septum appearing first, then vertical septa gradually emerge, mostly ellipsoidal or fusiform, rounded at both ends, initially hyaline, becoming dark brown at maturity, constricted at septa, smooth-walled, with a mucilaginous sheath. <bold><italic>Asexual morph</italic></bold>: Conidiomata 240–360 μm high × 185–245 µm diam (x̄ = 279 × 214 μm, n = 10), pycnidial, solitary or gregarious, superficial, obpyriform, dark brown to black, ostiolate. Ostiole 122–134 μm high × 57–62 µm wide (x̄ = 125 × 60 μm, n = 5), single, centric, circular, with hyaline periphyses, ostiolate, e single, circular, centrally papillate with or without periphyses. Conidiomatal wall multi-layered, 30–50 µm wide (x̄ = 34 μm, n = 30), composed of brown cells of textura angularis, with inner layer comprising hyaline cells. Macroconidiogenous cells (5–)5.5–8.7(–9.7) × (4–)5.8–8(–9.5) μm (x̄ = 7 × 7 μm, SD = 1.6 × 1.3 μm, n = 20), enteroblastic, annellidic, integrated, indeterminate, doliiform, smooth-walled, hyaline, arising from the inner wall cells of pycnidial wall. Macroconidia (30–)32.5–37.5(–39) × (8–)10–12(–14) μm (x̄ = 35 × 11 μm, SD = 2.5 × 1.2, n = 30), medium brown to dark brown, ellipsoidal to fusiform, phragmosporous to muriform, with 6–9 transverse septa, and 1–2 longitudinal septa, 1–2 oblique septa, curved to straight.</p><fig id="F2" position="float" orientation="portrait"><object-id xmlns:xlink="http://www.w3.org/1999/xlink" content-type="doi" xlink:type="simple">10.3897/mycokeys.98.107093.figure2</object-id><object-id xmlns:xlink="http://www.w3.org/1999/xlink" content-type="arpha" xlink:type="simple">DEEA5B18-8BA8-5E59-B498-D397EEA5B4BC</object-id><label>Figure 2.</label><caption><p>Sexual morph of <italic><tp:taxon-name><tp:taxon-name-part taxon-name-part-type="genus" reg="Dematiomelanomma">Dematiomelanomma</tp:taxon-name-part><tp:taxon-name-part taxon-name-part-type="species" reg="yunnanense">yunnanense</tp:taxon-name-part></tp:taxon-name></italic> (<named-content xmlns:xlink="http://www.w3.org/1999/xlink" content-type="dwc:institutional_code" xlink:title="Kunming Institute of Botany Academia Sinica" xlink:href="http://grbio.org/institution/cryptogamic-herbarium-kunming-institute-botany" xlink:type="simple">HKAS</named-content> 124667) on decaying stalk of <italic><tp:taxon-name><tp:taxon-name-part taxon-name-part-type="genus" reg="Rubus">Rubus</tp:taxon-name-part><tp:taxon-name-part taxon-name-part-type="species" reg="parvifolius">parvifolius</tp:taxon-name-part></tp:taxon-name></italic> L. <bold>a, b</bold> ascomata in face view <bold>c</bold> vertical section of the ascoma <bold>d</bold> pseudoparaphyses <bold>e</bold> an ascospore in Indian Ink to show a sheath <bold>f–h</bold> ascospores <bold>i–l</bold> Asci <bold>m</bold> germinating ascospore <bold>n, o</bold> surface and reverse of colony on PDA. Scale bars: 100 μm (<bold>c</bold>); 10 μm (<bold>d–h</bold>); 50 μm (<bold>i–l</bold>).</p></caption><graphic xmlns:xlink="http://www.w3.org/1999/xlink" xlink:href="mycokeys-98-273-g002.jpg" position="float" orientation="portrait" xlink:type="simple" id="oo_883848.jpg"><uri content-type="original_file" xlink:type="simple">https://binary.pensoft.net/fig/883848</uri></graphic></fig><fig id="F3" position="float" orientation="portrait"><object-id xmlns:xlink="http://www.w3.org/1999/xlink" content-type="doi" xlink:type="simple">10.3897/mycokeys.98.107093.figure3</object-id><object-id xmlns:xlink="http://www.w3.org/1999/xlink" content-type="arpha" xlink:type="simple">5FA492DB-4DDF-5278-8993-10E5102DF695</object-id><label>Figure 3.</label><caption><p>Asexual morph of <italic><tp:taxon-name><tp:taxon-name-part taxon-name-part-type="genus" reg="Dematiomelanomma">Dematiomelanomma</tp:taxon-name-part><tp:taxon-name-part taxon-name-part-type="species" reg="yunnanense">yunnanense</tp:taxon-name-part></tp:taxon-name></italic> on a dead stalk of <italic><tp:taxon-name><tp:taxon-name-part taxon-name-part-type="genus" reg="Hypericum">Hypericum</tp:taxon-name-part><tp:taxon-name-part taxon-name-part-type="species" reg="monogynum">monogynum</tp:taxon-name-part></tp:taxon-name></italic> L. (<named-content xmlns:xlink="http://www.w3.org/1999/xlink" content-type="dwc:institutional_code" xlink:title="Kunming Institute of Botany Academia Sinica" xlink:href="http://grbio.org/institution/cryptogamic-herbarium-kunming-institute-botany" xlink:type="simple">HKAS</named-content> 124666, holotype) <bold>a, b</bold> conidiomata in face view <bold>c, d</bold> vertical section of conidiomata <bold>e</bold> vertical section of the base of the pulvinate-structure <bold>f</bold> conidioma wall <bold>g</bold> conidiogenous cells arising from the wall and developing conidia <bold>h</bold> vertical section through ostiole <bold>i</bold> developing stages of conidia <bold>j–p</bold> conidia <bold>q</bold> geminating conidia <bold>r</bold> cultures on PDA from above <bold>s</bold> cultures on PDA from reverse. Scale bars: 100 μm (<bold>c, d</bold>); 50 μm (<bold>e</bold>); 30 μm (<bold>f</bold>); 10 μm (<bold>g</bold>); 20 μm (<bold>h</bold>); 30 μm (<bold>i</bold>); 15 μm (<bold>j–l</bold>); 10 μm (<bold>m–p</bold>); 20 μm (<bold>q</bold>).</p></caption><graphic xmlns:xlink="http://www.w3.org/1999/xlink" xlink:href="mycokeys-98-273-g003.jpg" position="float" orientation="portrait" xlink:type="simple" id="oo_883849.jpg"><uri content-type="original_file" xlink:type="simple">https://binary.pensoft.net/fig/883849</uri></graphic></fig></tp:treatment-sec><tp:treatment-sec sec-type="description" id="SECID0EQWBI"><title>Culture characteristics.</title><p>Ascospores germinated on PDA within 20 hours, and germ tube initially produced from the 2 ends of the ascospores. Colonies on PDA reaching 25 mm in 3 weeks at room temperature (25–27 °C), irregular, center is slightly raised, panniform, mycelium grows on the surface of PDA, brown from the above, brown in the center gradually becoming yellow towards the edges from the below. Conidia germinating on PDA within 24 hours. Colonies on PDA reaching 20 mm in 2 weeks at 25–27 °C, circular, slightly raised, floccose, white from the above and yellowish from the center and below, smooth with filamentous edge. Mycelium 2–3 μm broad, (x̄ = 2.5 μm, n = 30), septate, hyaline, branched and sporulated after 24 weeks. Asexual morph on PDA (Fig. <xref ref-type="fig" rid="F4">4</xref>): Conidiomata 60–155 μm high × 62–145 µm diam (x̄ = 123 × 119 μm, n = 10), pycnidial, gregarious, immersed to superficial, globose to subglobose, dark brown to black, ostiolate, with clear gelatinous substance at the top. Peridium thin, composed of brown cells of textura angularis to globulosa. Microconidiogenous cells (4.5–)6.5–8.6(–9) × (2.5–)3.5–6(–6.5) μm (x̄ = 7.5 × 4.7 μm, SD = 1.1 × 1.2 μm, n = 25), hyaline, integrated, enteroblastic, percurrently annellidic, ampulliform to subcylindrical. Microconidia (2.5–)2.7–3.6(–5) × (1.6–)1.8–2.2(–2.5) μm (x̄ = 3.2 × 2 μm, SD = 0.44 × 0.2 μm, n = 30), hyaline, aseptate, round to oblong or ellipsoidal, with small guttules.</p><fig id="F4" position="float" orientation="portrait"><object-id xmlns:xlink="http://www.w3.org/1999/xlink" content-type="doi" xlink:type="simple">10.3897/mycokeys.98.107093.figure4</object-id><object-id xmlns:xlink="http://www.w3.org/1999/xlink" content-type="arpha" xlink:type="simple">D7AFB3AD-F5F9-522A-911B-6CA45014F05D</object-id><label>Figure 4.</label><caption><p>Asexual morph of <italic><tp:taxon-name><tp:taxon-name-part taxon-name-part-type="genus" reg="Dematiomelanomma">Dematiomelanomma</tp:taxon-name-part><tp:taxon-name-part taxon-name-part-type="species" reg="yunnanense">yunnanense</tp:taxon-name-part></tp:taxon-name></italic> from the culture (<named-content xmlns:xlink="http://www.w3.org/1999/xlink" content-type="dwc:institutional_code" xlink:title="China General Microbiological Culture Collection Center" xlink:href="http://grbio.org/institution/china-general-microbiological-culture-collection-center-chinese-academy-sciences" xlink:type="simple">CGMCC</named-content> 3.23744) on PDA <bold>a, b</bold> colony of the sexual morphic stage after 24 weeks on PDA (<bold>b</bold> from the bottom) <bold>c–e</bold> conidiomata <bold>f</bold> conidioma wall <bold>g</bold> mycelium <bold>h</bold> conidiogenous cells arising from the wall and developing conidia <bold>i</bold> conidia. Scale bars: 100 μm (<bold>e</bold>); 15 μm (<bold>f</bold>); 30 μm (<bold>g</bold>); 5 μm (<bold>h</bold>); 15 μm (<bold>i</bold>).</p></caption><graphic xmlns:xlink="http://www.w3.org/1999/xlink" xlink:href="mycokeys-98-273-g004.jpg" position="float" orientation="portrait" xlink:type="simple" id="oo_883850.jpg"><uri content-type="original_file" xlink:type="simple">https://binary.pensoft.net/fig/883850</uri></graphic></fig></tp:treatment-sec><tp:treatment-sec sec-type="material" id="SECID0EOYBI"><title>Material examined.</title><p>China, Yunnan Province, Zhaotong city, Daguan County Grassland (<named-content xmlns:xlink="http://www.w3.org/1999/xlink" content-type="dwc:verbatimCoordinates" xlink:type="simple"><named-content content-type="geo-json" specific-use="{&#34;type&#34;:&#34;Point&#34;,&#34;coordinates&#34;:[103.799722,27.739722]}" id="NCID0EXYBI" xlink:type="simple">27°44'23"N, 103°47'59"E</named-content></named-content>), on decaying stalk of <italic><tp:taxon-name><tp:taxon-name-part taxon-name-part-type="genus" reg="Hypericum">Hypericum</tp:taxon-name-part><tp:taxon-name-part taxon-name-part-type="species" reg="monogynum">monogynum</tp:taxon-name-part></tp:taxon-name></italic>, 21 August 2021, ZG7FB (<named-content xmlns:xlink="http://www.w3.org/1999/xlink" content-type="dwc:institutional_code" xlink:title="Kunming Institute of Botany Academia Sinica" xlink:href="http://grbio.org/institution/cryptogamic-herbarium-kunming-institute-botany" xlink:type="simple">HKAS</named-content> 124666, holotype, asexual morph), ex-type, <abbrev xmlns:xlink="http://www.w3.org/1999/xlink" xlink:title="Kunming Institute of Botany Culture Collection" id="ABBRID0ELZBI" xlink:type="simple">KUNCC</abbrev> 23-12728. <italic>ibid</italic>., ZG7 (<named-content xmlns:xlink="http://www.w3.org/1999/xlink" content-type="dwc:institutional_code" xlink:title="Kunming Institute of Botany Academia Sinica" xlink:href="http://grbio.org/institution/cryptogamic-herbarium-kunming-institute-botany" xlink:type="simple">HKAS</named-content> 127122, isotype), ex-isotype, <abbrev xmlns:xlink="http://www.w3.org/1999/xlink" xlink:title="Kunming Institute of Botany Culture Collection" id="ABBRID0EVZBI" xlink:type="simple">KUNCC</abbrev> 22-12677. China, Yunnan Province, Zhaotong city, Daguan County Grassland (<named-content xmlns:xlink="http://www.w3.org/1999/xlink" content-type="dwc:verbatimCoordinates" xlink:type="simple"><named-content content-type="geo-json" specific-use="{&#34;type&#34;:&#34;Point&#34;,&#34;coordinates&#34;:[103.799722,27.739722]}" id="NCID0E3ZBI" xlink:type="simple">27°44'23"N, 103°47'59"E</named-content></named-content>), on decaying stalk of <italic><tp:taxon-name><tp:taxon-name-part taxon-name-part-type="genus" reg="Rubus">Rubus</tp:taxon-name-part><tp:taxon-name-part taxon-name-part-type="species" reg="parvifolius">parvifolius</tp:taxon-name-part></tp:taxon-name></italic>, 21 August 2021, Ying Gao, ZG11FB (<named-content xmlns:xlink="http://www.w3.org/1999/xlink" content-type="dwc:institutional_code" xlink:title="Kunming Institute of Botany Academia Sinica" xlink:href="http://grbio.org/institution/cryptogamic-herbarium-kunming-institute-botany" xlink:type="simple">HKAS</named-content> 124667, sexual morph), living culture, <abbrev xmlns:xlink="http://www.w3.org/1999/xlink" xlink:title="Kunming Institute of Botany Culture Collection" id="ABBRID0EQ1BI" xlink:type="simple">KUNCC</abbrev> 23-12730. <italic>ibid</italic>., ZG11 (<named-content xmlns:xlink="http://www.w3.org/1999/xlink" content-type="dwc:institutional_code" xlink:title="Kunming Institute of Botany Academia Sinica" xlink:href="http://grbio.org/institution/cryptogamic-herbarium-kunming-institute-botany" xlink:type="simple">HKAS</named-content> 127123), living culture, <named-content xmlns:xlink="http://www.w3.org/1999/xlink" content-type="dwc:institutional_code" xlink:title="China General Microbiological Culture Collection Center" xlink:href="http://grbio.org/institution/china-general-microbiological-culture-collection-center-chinese-academy-sciences" xlink:type="simple">CGMCC</named-content> 3.23744.</p></tp:treatment-sec><tp:treatment-sec sec-type="notes" id="SECID0E51BI"><title>Note.</title><p>Four strains of <italic><tp:taxon-name><tp:taxon-name-part taxon-name-part-type="genus" reg="Dematiomelanomma">Dematiomelanomma</tp:taxon-name-part></tp:taxon-name></italic> clustered in <tp:taxon-name><tp:taxon-name-part taxon-name-part-type="family">Melanommataceae</tp:taxon-name-part></tp:taxon-name> as a strongly supported monophyletic clade (Fig. <xref ref-type="fig" rid="F1">1</xref>) in both <abbrev xmlns:xlink="http://www.w3.org/1999/xlink" xlink:title="maximum likelihood" id="ABBRID0EU2BI" xlink:type="simple">ML</abbrev> and <abbrev xmlns:xlink="http://www.w3.org/1999/xlink" xlink:title="Bayesian inference" id="ABBRID0EY2BI" xlink:type="simple">BI</abbrev> of a concatenated <abbrev xmlns:xlink="http://www.w3.org/1999/xlink" xlink:title="small subunit" id="ABBRID0E32BI" xlink:type="simple">SSU</abbrev>, <abbrev xmlns:xlink="http://www.w3.org/1999/xlink" xlink:title="large subunit" id="ABBRID0EA3BI" xlink:type="simple">LSU</abbrev>, <abbrev xmlns:xlink="http://www.w3.org/1999/xlink" xlink:title="internal transcribed spacers" id="ABBRID0EE3BI" xlink:type="simple">ITS</abbrev>, <italic>tef</italic>1-α and <italic>rpb</italic>2 dataset. Two specimens belong to the sexual morph (KUNCC23-12730, <named-content xmlns:xlink="http://www.w3.org/1999/xlink" content-type="dwc:institutional_code" xlink:title="China General Microbiological Culture Collection Center" xlink:href="http://grbio.org/institution/china-general-microbiological-culture-collection-center-chinese-academy-sciences" xlink:type="simple">CGMCC</named-content> 3.23744) collected on decaying stalks of <italic><tp:taxon-name><tp:taxon-name-part taxon-name-part-type="genus" reg="Rubus">Rubus</tp:taxon-name-part><tp:taxon-name-part taxon-name-part-type="species" reg="parvifolius">parvifolius</tp:taxon-name-part></tp:taxon-name></italic> and two asexual morphic coelomycetous fungi (<abbrev xmlns:xlink="http://www.w3.org/1999/xlink" xlink:title="Kunming Institute of Botany Culture Collection" id="ABBRID0E23BI" xlink:type="simple">KUNCC</abbrev> 23-12728, <abbrev xmlns:xlink="http://www.w3.org/1999/xlink" xlink:title="Kunming Institute of Botany Culture Collection" id="ABBRID0E63BI" xlink:type="simple">KUNCC</abbrev> 22-12677) were collected on the decaying stem of <italic><tp:taxon-name><tp:taxon-name-part taxon-name-part-type="genus" reg="Hypericum">Hypericum</tp:taxon-name-part><tp:taxon-name-part taxon-name-part-type="species" reg="monogynum">monogynum</tp:taxon-name-part></tp:taxon-name></italic> from grassland in Zhaotong, Yunnan. There was no significant difference between the morphological characteristics of these sexual morphic specimens or asexual morphic specimens and DNA-based sequence comparisons of these collections. Therefore, we introduce them as different collections of <italic><tp:taxon-name><tp:taxon-name-part taxon-name-part-type="genus" reg="Dematiomelanomma">Dematiomelanomma</tp:taxon-name-part><tp:taxon-name-part taxon-name-part-type="species" reg="yunnanense">yunnanense</tp:taxon-name-part></tp:taxon-name></italic> sp. nov.</p></tp:treatment-sec><tp:treatment-sec><!--Section generated to contain objects referenced in tp:taxon-treatment.--><fig id="F1" position="float" orientation="portrait"><object-id xmlns:xlink="http://www.w3.org/1999/xlink" content-type="doi" xlink:type="simple">10.3897/mycokeys.98.107093.figure1</object-id><object-id xmlns:xlink="http://www.w3.org/1999/xlink" content-type="arpha" xlink:type="simple">BA66B386-483F-5767-87B7-D60C96E296A7</object-id><label>Figure 1.</label><caption><p>Maximum likelihood (<abbrev xmlns:xlink="http://www.w3.org/1999/xlink" xlink:title="maximum likelihood" id="ABBRID0EFHBI" xlink:type="simple">ML</abbrev>) tree resulting from a RAxML analysis of the combined (<abbrev xmlns:xlink="http://www.w3.org/1999/xlink" xlink:title="small subunit" id="ABBRID0EJHBI" xlink:type="simple">SSU</abbrev>, <abbrev xmlns:xlink="http://www.w3.org/1999/xlink" xlink:title="large subunit" id="ABBRID0ENHBI" xlink:type="simple">LSU</abbrev>, <abbrev xmlns:xlink="http://www.w3.org/1999/xlink" xlink:title="internal transcribed spacers" id="ABBRID0ERHBI" xlink:type="simple">ITS</abbrev>, <italic>tef</italic>1-α and <italic>rpb</italic>2) alignment of the analyzed genera in <tp:taxon-name><tp:taxon-name-part taxon-name-part-type="family">Melanommataceae</tp:taxon-name-part></tp:taxon-name>. The tree is rooted with <italic><tp:taxon-name><tp:taxon-name-part taxon-name-part-type="genus" reg="Cyclothyriella">Cyclothyriella</tp:taxon-name-part><tp:taxon-name-part taxon-name-part-type="species" reg="rubronotata">rubronotata</tp:taxon-name-part></tp:taxon-name></italic> (CBS 121892 and CBS 141486). Bootstrap support values for <abbrev xmlns:xlink="http://www.w3.org/1999/xlink" xlink:title="maximum likelihood" id="ABBRID0EJIBI" xlink:type="simple">ML</abbrev> equal to or greater than 70% and the Bayesian posterior probabilities equal to or higher than 0.95 PP are indicated above the nodes as <abbrev xmlns:xlink="http://www.w3.org/1999/xlink" xlink:title="maximum likelihood" id="ABBRID0ENIBI" xlink:type="simple">ML</abbrev>/PP. Branches with an asterisk (*) indicate <abbrev xmlns:xlink="http://www.w3.org/1999/xlink" xlink:title="maximum likelihood" id="ABBRID0ERIBI" xlink:type="simple">ML</abbrev> = 100% and PP = 1.00. Ex-type, ex-isotype, ex-paratype or ex-epitype strains are in bold, and the new isolate is indicated in blue.</p></caption><graphic xmlns:xlink="http://www.w3.org/1999/xlink" xlink:href="mycokeys-98-273-g001.jpg" position="float" orientation="portrait" xlink:type="simple" id="oo_883847.jpg"><uri content-type="original_file" xlink:type="simple">https://binary.pensoft.net/fig/883847</uri></graphic></fig></tp:treatment-sec></tp:taxon-treatment>
